# Supplementary material for: Hierarchical clustering of immunohistochemical analysis of the activated ErbB/PI3K/Akt/NF-κB signalling pathway and prognostic significance in prostate cancer
Source: Br J Cancer. 2010 Mar 9;102(7):1163–73. doi: 10.1038/sj.bjc.6605571 (PMC2853085; doi:10.1038/sj.bjc.6605571)
Supplement: Supplementary Table 2 [file 6605571x4.xls]

## Sheet: PCa-TMA-Data
			Supplementary Table 2
Patient Numb	Age	Gleason	Margins	BHR(OA)	stage	Death	pAkt	p-AKt ROC	EGFR	EGFR ROC	pEGFR	pEGFR ROC	Her2	Her2 ROC	pHer2	pHer2 ROC	ErbB3	ErbB3 ROC	PTEN	PTEN ROC	pPTEN	pPTEN ROC	PI3K	PI3K ROC	p65 Cyto	p65 Cyto ROC	p-p65	p-p65 ROC	p65 Nuc	p65 Nuc ROC
1	64	8	0	0	2	0	1.38	0	1.63	0	1.75	0	2.13	0	1.75	0	1.88	0	1.5	0	1.5	0	1.69	0	2.38	0	1.88	0	2.88	1
2	59	4	0	0	2	1	1.81	0	1.94	0	2.25	0	2.19	0	2.25	0	2	0	1.81	1	1.63	0	2.13	1	2.88	1	1.63	0	2.13	1
3	69	5	0	0	2	0	2.06	0	2.06	0	2.5	0	2.88	1	2.5	1	2.5	1	2.56	1	2.25	1	2.25	1	2.88	1	1.5	0	1.63	1
4	62	7	0	0	2	0	1.63	0	1.25	0	1.69	0	1.88	0	1.69	0	1.5	0	1.19	0	1.69	0	1.5	0	2.88	1	2.75	1	5.63	1
5	68	7	1	0	3	0	2.63	1	2.06	1	2.5	1	2.75	1	2.5	1	2.25	1	1.25	0	1.25	0	2.13	1	2.25	0	1.63	0	5.13	1
6	69	7	1	1	3	0	1.31	0	0.44	0	1	0	1.5	0	1	0	1	0	0.75	0	0.31	0	0.75	0	1.38	0	1.75	0	0.13	0
7	65	6	1	1	3	0	0	0	1	0	0	0	2	0	0	0	3	1	0	0	0	0	1.5	0	2.5	1	0	0	0	0
8	62	7	1	1	3	0	2.31	1	1.75	0	2.63	1	2.31	0	2.63	1	1.75	0	1	0	1.81	1	2.06	1	2.5	1	1.25	0	3.88	1
9	66	4	0	0	2	0	2.25	1	2.56	1	2.56	1	2.75	1	2.56	1	2.5	1	2.94	1	1.88	1	2.5	1	3	1	1.38	0	1.13	0
10	66	7	1	1	3	1	1.69	1	1.75	0	2	1	2.81	1	2	1	2.63	1	2.31	1	1.25	0	2.06	0	2.75	1	1.88	1	9.38	1
11	61	6	1	1	3	0	1.69	1	1.94	1	2.38	1	2.25	0	2.38	1	2.5	1	1.63	1	1.31	1	1.75	0	2.5	1	1.63	0	0.13	1
12	58	6	1	1	3	0	0.92	0	1.79	0	1.75	1	2.71	1	1.75	1	2.08	1	1.5	1	1.54	1	1.96	0	2.25	0	1.92	1	2.5	1
13	68	6	0	0	2	0	2	0	2.44	1	2.75	1	2.69	1	2.75	1	2.75	1	2.75	1	2.19	1	2.19	1	3	1	2.13	1	1.75	1
14	66	4	1	0	3	0	1.56	0	2.13	1	2	1	2.31	0	2	1	2	1	2	1	2	1	2	0	2.13	0	1.5	0	6.63	1
15	65	7	0	0	2	0	1.81	0	1.75	0	2.19	0	2.31	0	2.19	0	2	0	1.69	1	1.75	0	2.31	1	2.75	0	2.13	1	1.25	0
16	67	7	0	0	2	0	1.94	0	2.19	0	2.5	1	2.31	0	2.5	1	2.25	1	1.94	1	2.75	1	2.31	1	2.88	1	2.13	1	1.13	0
17	55	7	1	1	3	0	2.31	1	2.25	1	2.13	1	2.31	0	2.13	1	2.25	1	0.69	0	2	1	1.69	0	2	0	1.38	0	1.25	1
18	60	5	0	0	2	0	1.88	0	1.63	0	1.94	0	1.94	0	1.94	0	2	0	2.25	1	1.19	0	1.81	0	3	1	2.13	1	9.38	1
19	60	7	1	1	3	0	2.63	1	2.56	1	2.25	1	2	0	2.25	1	2.88	1	1	0	2.19	1	2.25	1	2	0	1.88	1	2.5	1
20	64	5	1	1	3	0	2.75	1	2.19	1	2.38	1	2.25	0	2.38	1	2.69	1	0.88	0	2.25	1	2.25	1	2.63	1	2.13	1	0.38	1
21	56	6	0	1	2	0	2.19	1	2.5	1	2.5	1	2.63	1	2.5	1	2.88	1	1	0	2.19	1	2.38	1	2.88	1	1.75	0	0.5	0
22	65	7	0	1	2	1	2.54	1	2.3	1	2.35	1	2.56	1	2.35	0	2.33	1	1.27	0	1.68	0	2.23	1	2.9	1	2.33	1	9.48	1
23	57	6	0	0	2	0	2.89	1	2.53	1	2.65	1	2.59	1	2.65	1	2.48	1	1.21	0	2.55	1	2.1	1	2.95	1	2.68	1	2.48	1
24	67	5	0	0	2	0	2	0	1.94	0	2.13	0	2.63	1	2.13	0	2.5	1	2.56	1	1.19	0	2.19	0	2.63	0	1.63	0	0.25	0
25	64	4	0	0	2	0	1.58	0	1.79	0	2.58	1	2.71	1	2.58	1	2	0	1.58	0	1.88	1	1.92	0	2.75	0	2.42	1	6.42	1
26	59	7	1	1	3	0	1.69	1	2.13	1	2.5	1	2.88	1	2.5	1	2.63	1	2.38	1	2.38	1	2.63	1	2.75	1	1.88	1	0.13	1
27	49	8	0	0	2	0	2.25	1	2.13	0	2.75	1	2.5	1	2.75	1	1.75	0	2.5	1	2.5	1	2.5	1	3	1	2.75	1	1.75	1
28	65	6	1	1	3	1	1.5	0	1.75	1	2	1	2.75	1	2	1	2.5	1	1.25	0	0.13	0	1.63	0	2.5	1	1.5	0	9.5	1
29	62	6	0	1	2	0	2.75	1	2.63	1	2.5	1	2.69	1	2.5	1	2.5	1	0.5	0	2.19	1	2	0	2.88	1	2	1	1.63	1
30	65	5	0	0	2	1	2.53	1	2.31	1	2.44	1	2.56	1	2.44	0	2.63	1	2.19	1	1.72	0	2.38	1	2.81	0	2.13	1	7.13	1
31	70	9	1	1	3	1	2.81	1	2.56	1	2	1	2.31	0	2	1	2.88	1	0.88	0	1.94	1	2.13	1	2.13	0	1.25	0	0.13	1
32	61	5	0	1	2	0	1.94	0	1.63	0	2	0	2.06	0	2	0	2	0	1.63	1	1.94	1	1.88	0	2.75	0	1.88	0	1.13	1
33	64	5	1	1	2	0	2	1	1.94	1	2	1	2.44	1	2	1	1.88	1	1	0	1.38	1	1.5	0	3	1	2	1	1.25	1
34	57	6	1	0	3	0	1.5	0	1.13	0	1.38	0	2.25	0	1.38	0	1.63	0	1.69	1	1.25	0	1.75	0	2.5	1	2.38	1	0	0
35	63	7	0	0	2	0	1.75	0	1.44	0	1.75	0	1.81	0	1.75	0	2.5	1	1.44	0	1.81	0	2.06	0	3	1	2.5	1	1.75	1
36	63	8	1	1	3	1	1.31	0	1.75	1	1.5	1	2.63	1	1.5	1	2.25	1	2.19	1	1.63	1	2.06	1	2.63	1	2.25	1	0.25	1
37	57	9	1	1	3	0	1.25	0	1.44	0	1.63	1	2.31	0	1.63	1	1.75	1	2.13	1	0.81	0	1.56	0	2.13	0	1.63	0	13.75	1
38	68	6	1	1	3	0	2.75	1	2.25	1	3	1	3	1	3	1	2.25	1	3	1	2.25	1	2.25	1	2.5	1	2	1	1.5	1
39	52	5	0	0	2	0	2	0	2.56	1	2	0	2.56	1	2	0	3	1	2	1	2.13	1	2.38	1	3	1	2	1	0.25	0
40	60	7	1	1	3	0	2.22	1	1.88	1	2.25	1	2.56	1	2.25	1	2.63	1	2.56	1	1.81	1	2.31	1	2.56	1	2	1	0.31	1
41	56	5	1	1	2	0	2.25	1	2.25	1	2.25	1	2.88	1	2.25	1	3	1	1.75	1	2.63	1	2.5	1	3	1	2.25	1	20	1
42	65	5	0	0	2	0	1.81	0	2.13	0	2.5	1	2.75	1	2.5	1	2.06	0	2.25	1	2.19	1	2.31	1	3	1	2.5	1	0.5	0
43	67	5	1	1	2	0	1.75	0	1.88	1	2.38	1	2.69	1	2.38	1	1.88	1	2.5	1	1.44	1	2.31	1	3	1	2.5	1	2.25	1
44	67	7	1	1	3	0	2.38	1	2.5	1	2.5	1	2.75	1	2.5	1	3	1	1	0	2.69	1	2.63	1	2.38	1	1.38	0	0.13	1
45	67	6	0	0	2	0	2.31	1	1.88	0	2.13	0	3	1	2.13	0	2	0	0.94	0	1.31	0	1.75	0	2.75	0	2.13	1	0	0
46	56	7	1	1	3	0	1.13	0	0.63	0	1	0	0.88	0	1	0	1	0	0.81	0	0.94	0	0.88	0	1.38	0	1.13	0	0.25	1
47	62	8	0	1	3	0	2.25	1	2.69	1	3	1	3	1	3	1	3	1	3	1	1.88	1	2.88	1	3	1	2.25	1	1.63	1
48	56	8	0	1	2	0	1.38	0	2	0	2	0	2.38	0	2	0	2	0	1.75	1	2.25	1	2.06	0	2.75	0	2.13	1	20	1
49	66	8	0	1	2	1	1.69	0	2.38	1	2.13	0	1.94	0	2.13	0	2.13	1	2.06	1	1.69	0	1.81	0	2.88	1	1.38	0	5.63	1
50	61	6	1	0	3	0	2.19	1	2.38	1	2.38	1	2.75	1	2.38	1	2.63	1	2.5	1	2.56	1	2.63	1	2.13	0	1.75	0	3.5	1
51	63	5	1	1	3	0	1.5	0	1.94	1	1.63	1	2.5	1	1.63	1	2.38	1	1.5	1	1.5	1	2	0	2.38	1	2.13	1	1.75	1
52	62	6	1	1	3	0	1.75	1	1.81	1	2.38	1	2.81	1	2.38	1	2.13	1	2.81	1	2.25	1	2.5	1	3	1	2.75	1	0.75	1
53	64	4	0	0	2	0	2.75	1	1.94	0	2.38	1	2.56	1	2.38	0	2.63	1	2.63	1	2.25	1	2.19	1	2.88	1	1.88	0	0.88	0
54	67	4	1	1	2	0	1.81	1	2.5	1	3	1	2.75	1	3	1	2.5	1	2.75	1	2.5	1	2.25	1	2.5	1	1	0	0	0
55	68	7	1	0	2	0	0.63	0	1.69	0	1.5	1	1.88	0	1.5	1	1	0	0.25	0	0.25	0	1.38	0	1.75	0	1.63	0	3	1
56	64	8	1	1	3	1	0.77	0	1.79	1	1.42	0	2.79	1	1.42	0	1.67	0	1.75	1	0.69	0	1.88	0	2.46	1	2.17	1	2.71	1
57	66	4	0	0	2	0	1.63	0	2.13	0	2.13	0	1.94	0	2.13	0	1.88	0	1.56	0	2.13	1	2	0	2.88	1	1.88	0	7.63	1
58	57	8	0	1	3	0	2.1	1	2.58	1	2.42	1	2.83	1	2.42	0	2.38	1	2.94	1	1.75	0	2.46	1	2.88	1	2.21	1	0.13	0
59	66	5	0	1	2	0	1.39	0	2.59	1	1.1	0	1.98	0	1.1	0	1.7	0	0.9	0	0.96	0	1.46	0	2.65	0	1.9	1	0	0
60	59	5	0	0	2	0	2.44	1	2.69	1	2.44	1	2.69	1	2.44	0	3	1	2.19	1	2.94	1	2.19	1	3	1	2.13	1	2.25	1
61	60	7	1	1	3	0	0.75	0	0.88	0	1.88	1	2.31	0	1.88	1	1.13	0	1.5	1	0.69	0	1.5	0	2	0	2.25	1	0.25	1
62	64	4	0	0	2	0	1.25	0	1.81	0	2.25	0	1.88	0	2.25	0	2.75	1	1.38	0	1.88	1	1.94	0	2.88	1	2.13	1	0.5	0
63	63	6	1	1	3	0	1.08	0	1.56	0	1.5	1	1.77	0	1.5	1	2.17	1	1.1	0	1.06	0	1.75	0	2.75	1	1.79	1	0.46	1
