# Supplementary material for: Hierarchical clustering of immunohistochemical analysis of the activated ErbB/PI3K/Akt/NF-κB signalling pathway and prognostic significance in prostate cancer
Source: Br J Cancer. 2010 Mar 9;102(7):1163–73. doi: 10.1038/sj.bjc.6605571 (PMC2853085; doi:10.1038/sj.bjc.6605571)
Supplement: Supplementary Table 3 [file 6605571x5.xls]

## Sheet: Low-High
Supplementary Table 3
			EGFR		P-EGFR		Her2		P-Her2		ErbB3		PI3K		PTEN		P-PTEN		p65 Cyto		p65 Nuc		P-p65
P-Akt	Hign	Average Expression	2.256		2.436		2.626		2.436		2.502		2.244		1.817		2.044		2.672		2.736		1.919
		2.314	Positive	Negative	Positive	Negative	Positive	Negative	Positive	Negative	Positive	Negative	Positive	Negative	Positive	Negative	Positive	Negative	Positive	Negative	Positive	Negative	Positive	Negative
		N=29	24	5	28	1	23	6	23	6	26	3	23	6	16	13	23	6	22	7	23	6	18	11
		Percentage (46)	38.0952	7.93651	44.4444	1.5873	36.5079	9.52381	36.5079	9.52381	41.2698	4.7619	36.5079	9.52381	25.3968	20.6349	36.5079	9.52381	34.9206	11.1111	36.5079	9.52381	28.5714	17.4603
	Low	Average Expression	1.737		1.844		2.242		1.844		2.024		1.856		1.639		1.448		2.575		3.331		1.916
		1.467	Positive	Negative	Positive	Negative	Positive	Negative	Positive	Negative	Positive	Negative	Positive	Negative	Positive	Negative	Positive	Negative	Positive	Negative	Positive	Negative	Positive	Negative
		N=34	10	24	14	20	12	22	15	19	17	17	9	25	21	13	15	19	20	14	24	10	20	14
		Percentage (54)	15.873	38.0952	22.2222	31.746	19.0476	34.9206	23.8095	30.1587	26.9841	26.9841	14.2857	39.6825	33.3333	20.6349	23.8095	30.1587	31.746	22.2222	38.0952	15.873	31.746	22.2222
			EGFR		P-EGFR		Her2		P-Her2		ErbB3		PTEN		P-PTEN		P-Akt		p65 Cyto		p65 Nuc		P-p65
PI3K	High	Average Expression	2.242		2.44		2.615		2.44		2.484		2.041		2.119		2.214		2.739		2.401		1.982
		2.331	Positive	Negative	Positive	Negative	Positive	Negative	Positive	Negative	Positive	Negative	Positive	Negative	Positive	Negative	Positive	Negative	Positive	Negative	Positive	Negative	Positive	Negative
		N=32	24	8	28	4	25	7	24	8	27	5	23	9	26	6	23	9	26	6	23	9	21	11
		Percentage (51)	38.0952	12.6984	44.4444	6.34921	39.6825	11.1111	38.0952	12.6984	42.8571	7.93651	36.5079	14.2857	41.2698	9.52381	36.5079	14.2857	41.2698	9.52381	36.5079	14.2857	33.3333	17.4603
	Low	Average Expression	1.703		1.783		2.217		1.783		1.997		1.39		1.313		1.489		2.497		3.735		1.852
		1.729	Positive	Negative	Positive	Negative	Positive	Negative	Positive	Negative	Positive	Negative	Positive	Negative	Positive	Negative	Positive	Negative	Positive	Negative	Positive	Negative	Positive	Negative
		N=31	10	21	14	17	10	21	14	17	16	15	14	17	12	19	6	25	16	15	24	7	17	14
		Percentage (49)	15.873	33.3333	22.2222	26.9841	15.873	33.3333	22.2222	26.9841	25.3968	23.8095	22.2222	26.9841	19.0476	30.1587	9.52381	39.6825	25.3968	23.8095	38.0952	11.1111	26.9841	22.2222
			EGFR		P-EGFR		Her2		P-Her2		ErbB3		PI3K		P-PTEN		P-Akt		p65 Cyto		p65 Nuc		P-p65
PTEN	High	Average Expression	2.031		2.232		2.56		2.232		2.291		2.179		1.853		1.844		2.706		3.398		1.994
		2.218	Positive	Negative	Positive	Negative	Positive	Negative	Positive	Negative	Positive	Negative	Positive	Negative	Positive	Negative	Positive	Negative	Positive	Negative	Positive	Negative	Positive	Negative
		N=37	21	16	26	11	25	12	23	14	27	10	23	14	25	12	16	21	27	10	27	10	25	12
		Percentage (59)	33.3333	25.3968	41.2698	17.4603	39.6825	19.0476	36.5079	22.2222	42.8571	15.873	36.5079	22.2222	39.6825	19.0476	25.3968	33.3333	42.8571	15.873	42.8571	15.873	39.6825	19.0476
	Low	Average Expression	1.898		1.952		2.219		1.952		2.179		1.829		1.537		1.875		2.497		2.573		1.809
		1.013	Positive	Negative	Positive	Negative	Positive	Negative	Positive	Negative	Positive	Negative	Positive	Negative	Positive	Negative	Positive	Negative	Positive	Negative	Positive	Negative	Positive	Negative
		N=26	13	13	16	10	10	16	15	11	16	10	9	17	13	13	13	13	15	11	20	6	13	13
		Percentage (41)	20.6349	20.6349	25.3968	15.873	15.873	25.3968	23.8095	17.4603	25.3968	15.873	14.2857	26.9841	20.6349	20.6349	20.6349	20.6349	23.8095	17.4603	31.746	9.52381	20.6349	20.6349
			EGFR		P-EGFR		Her2		P-Her2		ErbB3		PI3K		PTEN		P-Akt		p65 Cyto		p65 Nuc		P-p65
P-PTEN	High	Average Expression	2.178		2.345		2.543		2.349		2.424		2.201		1.865		2.051		2.692		2.695		1.956
		2.106	Positive	Negative	Positive	Negative	Positive	Negative	Positive	Negative	Positive	Negative	Positive	Negative	Positive	Negative	Positive	Negative	Positive	Negative	Positive	Negative	Positive	Negative
		N=38	26	12	32	6	26	12	31	7	31	7	26	12	25	13	23	15	29	9	30	8	24	14
		Percentage (60)	41.2698	19.0476	50.7937	9.52381	41.2698	19.0476	49.2063	11.1111	49.2063	11.1111	41.2698	19.0476	39.6825	20.6349	36.5079	23.8095	46.0317	14.2857	47.619	12.6984	38.0952	22.2222
	Low	Average Expression	1.66		1.763		2.23		1.763		1.971		1.782		1.501		1.562		2.509		3.608		1.859
		1.14	Positive	Negative	Positive	Negative	Positive	Negative	Positive	Negative	Positive	Negative	Positive	Negative	Positive	Negative	Positive	Negative	Positive	Negative	Positive	Negative	Positive	Negative
		N=25	8	17	10	15	9	16	7	18	12	13	6	19	12	13	6	19	13	12	17	8	14	11
		Percentage (40)	12.6984	26.9841	15.873	23.8095	14.2857	25.3968	11.1111	28.5714	19.0476	20.6349	9.52381	30.1587	19.0476	20.6349	9.52381	30.1587	20.6349	19.0476	26.9841	12.6984	22.2222	17.4603
